# Supplementary material for: How Do Polish Students Manage Emotional Distress during the COVID-19 Lockdown? A Web-Based Cross-Sectional Study
Source: J Clin Med. 2021 Oct 26;10(21):4964. doi: 10.3390/jcm10214964 (PMC8584627; doi:10.3390/jcm10214964)
Supplement: Supplementary file 1 [file jcm-10-04964-s001.zip]

Archive with 1 entries (1 files):
- jcm-1383788-supplementary.pdf
